# Supplementary material for: A scalable, hyperstable intelligent fibre velocimeter for dynamic digitization of resistance training
Source: Natl Sci Rev. 2025 Dec 11;13(8):nwaf560. doi: 10.1093/nsr/nwaf560 (PMC13142149; doi:10.1093/nsr/nwaf560)
Supplement: nwaf560_Supplemental_Files [file nwaf560_supplemental_files.zip]

Archive with 4 entries (4 files):
- Supplementary data.pdf
- Supplementary Video 1.mp4
- Supplementary Video 2.mp4
- Supplementary Video 3.mp4
